# Supplementary material for: Redefining Pediatric SCIWORA: A Systematic Review of the Literature on Clinical Patterns, Imaging Profiles, and Management Insights
Source: J Clin Med. 2025 Sep 8;14(17):6338. doi: 10.3390/jcm14176338 (PMC12429215; doi:10.3390/jcm14176338)
Supplement: Supplementary file 1 [file jcm-14-06338-s001.zip]

Archive with 1 entries (1 files):
- jcm-3826804-supplementary.pdf
